# Supplementary material for: Gender equality in academic psychiatry in the UK in 2019
Source: BJPsych Bull. 2021 Jun;45(3):153–8. doi: 10.1192/bjb.2020.116 (PMC9059301; doi:10.1192/bjb.2020.116)
Supplement: Supplementary file 1 [file S2056469420001163sup001.zip]

Archive with 3 entries (3 files):
- BJPsychBull-20-0144_Dr_Killaspy_ICMJE_disclosure_form.pdf
- BJPsychBull-20-0144_Ms_Dowling_ICMJE_disclosure_form.pdf
- ICMJE_Gender_Equality_in_Academic_Psychiatry_2020.pdf
